# Supplementary material for: Quality of service and continuous quality improvement in voluntary medical male circumcision programme across four provinces in South Africa: Longitudinal and cross-sectional programme data
Source: PLoS One. 2021 Aug 5;16(8):e0254850. doi: 10.1371/journal.pone.0254850 (PMC8341521; doi:10.1371/journal.pone.0254850)
Supplement: S1 Appendix — (XLS) [file pone.0254850.s001.xls]

## Sheet: Sheet1
Site ID	Baseline Leadership and planning	Baseline Management systems	Baseline Supplies, equipment, environment and emergency	Baseline Group counselling, registration and communication	Baseline Individual counselling and HIV testing	baseline Monitoring and Evaluation	Baseline Medical male surgical procedure	Baseline Infection prevention	Baseline Overall performance	Re-Assessment Leadership and planning	Re-Assessment Management systems	Re-Assessment Supplies, equipment, environment and emergency	Re-Assessment Group counselling, registration and communication	Re-Assessment Individual counselling and HIV testing	Re-Assessment Monitoring and Evaluation	Re-Assessment Medical male surgical procedure	Re-Assessment Infection prevention	Re-Assessment Overall performance	Province	District	Baseline visit	Second visit
1	0.33	0.49	0.92			0.62		0.85	0.642										Eastern Cape	Amathole	assessed	not assessed
2	0.33	0.89	0.42	0.26	0.42	0.33	0.69	0.85	0.52375										Eastern Cape	Amathole	assessed	not assessed
3	0.16	0.28	0.89	0.93	0.9	0.59	1	0.8	0.69375	0.33	0.92	0.8	0.92	0.9	0.77	0.94	0.84	0.8025	Mpumalanga	Nkangala	assessed	reassessed
4	0.33	0.4	0.86	0.93		0.54		0.68	0.623333										North West	Dr Kenneth Kaunda	assessed	not assessed
5	0.16	0.41	0.93	0.86	0.74	0.19	0.88	0.7	0.63										Free State	Thabo Mofutsanyana	assessed	not assessed
6	0.33	0.48	0.91	0.83	0.89	0.73	0.9	0.85	0.74	0.67	0.82	0.82	0.95	0.83	0.89	0.94	0.9	0.8525	North West	Dr Kenneth Kaunda	assessed	reassessed
7	0.33	0.65	0.91	0.79	0.88	0.29	0.84	0.78	0.69										Eastern Cape	OR Tambo	assessed	not assessed
8	0.33	0.4	0.87					0.97	0.6425										Eastern Cape	Amathole	assessed	not assessed
9	0.67	0.63	0.92	0.73	0.71	0.08	0.72	0.84	0.6625	0.5	0.61	0.91	0.79	0.81	0.78	0.85	0.7	0.74	North West	Ngaka Modiri Molema	assessed	reassessed
10	0.16	0.43	0.89	0.93	0.9	0.59	1	0.8	0.7125	0.5	0.9	0.81	0.96		0.82	0.98	0.87	0.834286	Mpumalanga	Ngaka Modiri Molema	assessed	reassessed
11	0.67	0.51	0.88	0.48	0.59	0.63	0.78	0.57	0.63875	0.5	0.75	0.95	0.96	0.92	0.74	0.9	0.78	0.81	North West	Ngaka Modiri Molema	assessed	reassessed
12	0.67	0.63	0.92	0.73	0.71	0.08	0.72	0.84	0.6625	0.83	0.63	0.8	0.88	0.82	0.88	0.77	0.83	0.81	North West	Ngaka Modiri Molema	assessed	reassessed
13	0.33	0.67	0.86	0.76		0.63	0.54	0.73	0.65	0.5	0.77	0.83	0.88	0.94	0.95	0.81	0.94	0.8275	North West	Ngaka Modiri Molema	assessed	reassessed
14	0.16	0.35	0.67	0.18	0.51	0.33	0.72	0.64	0.445										Free State	Thabo Mofutsanyana	assessed	not assessed
15	0.67	0.21	0.61	0.14	0.23	0.28	0.96	0.54	0.455	0.33	0.75	0.88	0.72	0.6	0.75	0.78	0.86	0.70875	Mpumalanga	Nkangala	assessed	reassessed
16	0.16	0.36	0.83	0.83	0.83	0.62	0.64	0.92	0.64875	0.83	0.79	0.88	0.85	0.87	0.9	0.87	0.8	0.84875	Free State	Thabo Mofutsanyana	assessed	reassessed
17	0.17	0.17	0.58	0.43	0.39	0.19	0.47	0.16	0.32	0.33	0.63	0.76	0.45	0.74	0.58	0.7	0.75	0.62	Mpumalanga	Nkangala	assessed	reassessed
18	0.33	0.47	0.69	0.65	0.46	0.21	0.76	0.64	0.52625										Mpumalanga	Nkangala	assessed	not assessed
19	0.67	0.65	0.73	0.32	0.11	0.57	0.85	0.54	0.56	0.83	0.75	0.92	0.56	0.23	0.68	0.75	0.84	0.695	Mpumalanga	Nkangala	assessed	reassessed
20	0.67	0.86	0.84	0.78	0.61	0.61	0.85	0.87	0.76125										Mpumalanga	Nkangala	assessed	not assessed
21	0.17	0.33	0.64	0.72	0.72	0.52	0.48	0.51	0.51										North West	Dr Kenneth Kaunda	assessed	not assessed
22	0	0.14	0.34	0.46	0.51	0.22	0.43	0.71	0.35										North West	Dr Kenneth Kaunda	assessed	not assessed
23	0.17	0.33	0.79	0.46	0.24	0.29	0.79	0.56	0.45375	0.5	0.6	0.8	0.38	0.16	0.73	0.8	0.72	0.59	Free State	Thabo Mofutsanyana	assessed	reassessed
24	0.17	0.31	0.87	0.9	0.68	0.22	0.86	0.73	0.5925	1	0.97	0.88	1	0.95	0.9	0.84	0.77	0.91375	North West	Ngaka Modiri Molema	assessed	reassessed
25	0.17	0.34	0.76	0.71	0.61	0.33	0.78	0.73	0.55375										North West	Ngaka Modiri Molema	assessed	not assessed
26	0.33	0.6	0.63	0.79	0.45	0.39	0.57	0.55	0.53875	0.33	0.66	0.92	0.61	0.7	0.2	0.79	0.66	0.60875	Mpumalanga	Nkangala	assessed	reassessed
27	0.17	0.25	0.66	0.56	0	0.33	0.27	0.59	0.35375										North West	Ngaka Modiri Molema	assessed	not assessed
28	0.17	0.65	0.77	0.52	0.44	0.53	0.83	0.71	0.5775										Free State	Thabo Mofutsanyana	assessed	not assessed
29	0.17	0.18	0.53	0.67	0	0	0.39	0.48	0.3025										North West	Ngaka Modiri Molema	assessed	not assessed
30	0.16	0.41	0.82	0.75		0.68	0.58	0.56	0.57										North West	Dr Kenneth Kaunda	assessed	not assessed
31	0.17	0.64	0.75	0.6	0.67	0.69	0.67	0.84	0.62875										North West	Ngaka Modiri Molema	assessed	not assessed
32	0.16	0.3	0.66	0.29	0.2	0.44	0.68	0.63	0.42	0.67	0.76	0.86	0.75	0.68	0.78	0.83	0.78	0.76375	Free State	Thabo Mofutsanyana	assessed	reassessed
33	0.17	0.65	0.77	0.8	0.78	0.56	0.86	0.74	0.66625										North West	Ngaka Modiri Molema	assessed	not assessed
34	0.17	0.41	0.71	0.88	0.93	0.35	0.61	0.56	0.5775	1	0.92	0.85	0.82	0.94	0.91	0.88	0.85	0.89625	North West	Ngaka Modiri Molema	assessed	reassessed
35	0.17	0.27	0.51	0.13	0	0.49	0.25	0.47	0.28625										North West	Ngaka Modiri Molema	assessed	not assessed
36	0	0.38	0.63	0.39	0.38	0.55	0.57	0.62	0.44										Free State	Thabo Mofutsanyana	assessed	not assessed
37	0.33	0.46	0.52	0.65	0.56	0.12	0.67	0.34	0.48										Mpumalanga	Nkangala	assessed	not assessed
38	0	0.32	0.64	0.88	0.62	0.17	0.45	0.51	0.44875	0.16	0.62	0.61	0.87	0.68	0.65	0.75	0.53	0.60875	North West	Ngaka Modiri Molema	assessed	reassessed
39	0.33	0.6	0.79	0.8	0.67	0.62	0.7	0.97	0.685	0.5	0.81	0.94	0.96	0.75	0.78	0.94	0.86	0.8175	Mpumalanga	Nkangala	assessed	reassessed
40	0.5	0.35	0.65	0.51	0.39	0.55	0.64	0.56	0.52										Free State	Thabo Mofutsanyana	assessed	not assessed
41	0.5	0.82	0.72	0.17	0.18	0.65	0.72	0.75	0.56										Eastern Cape	OR Tambo	assessed	not assessed
42	0.33	0.65	0.82	0.7	0.16	0.63	0.75	0.72	0.595										Free State	Thabo Mofutsanyana	assessed	not assessed
43	0.17	0.41	0.76	0.79	0.79	0.48	0.78	0.62	0.6										Free State	Thabo Mofutsanyana	assessed	not assessed
44	0.17	0.57	0.86	0.65	0.71	0.61	0.75	0.73	0.63125										North West	Ngaka Modiri Molema	assessed	not assessed
45	0.17	0.35	0.56	0.26	0.27	0.15	0.65	0.5	0.36375										Free State	Thabo Mofutsanyana	assessed	not assessed
47	0	0.33	0.51	0.18	0.49	0.33	0.38	0.48	0.34	1	0.93	0.86	0.93	0.98	0.68	0.83	0.81	0.8775	North West	Ngaka Modiri Molema	assessed	reassessed
48	0.67	0.54	0.68	0.55	0.44	0.33	0.87	0.43	0.56375										Mpumalanga	Nkangala	assessed	not assessed
49	0.16	0.65	0.71	0.29	0.29	0.7	0.65	0.46	0.48875	0.33	0.74	0.79	0.65	0.81	0.68	0.8	0.8	0.7	Free State	Thabo Mofutsanyana	assessed	reassessed
50	0.33	0.52	0.7	0	0.23	0.1	0.56	0.37	0.35125	0.33	0.64	0.84	0.85	0.89	0.74	0.7	0.48	0.68375	Mpumalanga	Nkangala	assessed	reassessed
51	0.6	0.84	0.92	0.91	0.9	0.63	0.97	0.97	0.8425	0.5	0.73	0.97	0.66	0.8	0.61	0.85	0.85	0.74625	Mpumalanga	Nkangala	assessed	reassessed
52	0.33	0.61	0.76	0.98	0.93	0.56	0.94	0.86	0.74625	0.67	0.86	0.89	0.96	0.97	0.9	0.96	0.86	0.88375	Free State	Thabo Mofutsanyana	assessed	reassessed
53	0.5	0.32	0.86					0.91	0.6475										Eastern Cape	Amathole	assessed	not assessed
54	0.33	0.72	0.94	0.5	0.8	0.28	0.95	0.89	0.68										Eastern Cape	Amathole	assessed	not assessed
55	0.33	0.51	0.92	0.69	0.67	0.65	0.88	0.83	0.685										Eastern Cape	Alfred Nzo	assessed	not assessed
56	0.5	0.55	0.9	0.96	0.89	0.86	0.96	0.77	0.8										North West	Ngaka Modiri Molema	assessed	not assessed
57	0.17	0.45	0.78	0.69	0.63	0.68	0.89	0.76	0.63										Free State	Thabo Mofutsanyana	assessed	not assessed
58	0.33	0.55	0.69	0.81	0.79	0.26	0.78	0.57	0.6	0.5	0.75	0.84	0.95	0.94	0.73	0.85	0.82	0.8	North West	Ngaka Modiri Molema	assessed	reassessed
59	0	0.57	0.86	0.67	0.85	0.02	0.86	0.56	0.54875										North West	Dr Kenneth Kaunda	assessed	not assessed
60	0.17	0.55	0.72	0.79	0.85	0.65	0.87	0.78	0.78										Free State	Thabo Mofutsanyana	assessed	not assessed
61	0.83	0.7	0.88		0.65	0.93	0.78	0.8	0.8										North West	Ngaka Modiri Molema	assessed	not assessed
62	0.33	0.47	0.66	0.91	0.96	0.55	0.72	0.41	0.62625	0.33	0.82	0.77	0.8	0.8	0.73	0.78	0.51	0.6925	Mpumalanga	Nkangala	assessed	reassessed
63	0.33	0.48	0.92	0.88	0.86	0.55	0.94	0.79	0.72	0.83	0.94	0.9	0.97	0.98	0.9	0.87	0.97	0.92	Mpumalanga	Nkangala	assessed	reassessed
64	0.67	0.64	0.9	0.6	0.77	0.36	0.85	0.7	0.68625	0.67	0.71	0.79	0.63	0.81	0.9	0.86	0.77	0.77	North West	Ngaka Modiri Molema	assessed	reassessed
65	0.5	0.67	0.91		0.68	0.96	0.84	0.78	0.76										North West	Ngaka Modiri Molema	assessed	not assessed
66	0.33	0.41	0.87	0.54	0.46		0.83	0.88	0.62										Free State	Thabo Mofutsanyana	assessed	not assessed
67	0.67	0.54	0.87	0.9	0.82	0.68	0.84	0.82	0.77										North West	Ngaka Modiri Molema	assessed	not assessed
68	0.33	0.46	0.82	0.91	0.87	0.3	0.63	0.6	0.615	0.5	0.75	0.85	0.92	0.89	0.67	0.94	0.84	0.8	North West	Ngaka Modiri Molema	assessed	reassessed
69	0.68	0.51	0.92	0.74	0.84	0.88	0.93	0.87	0.8										Eastern Cape	Alfred Nzo	assessed	not assessed
70	0.33	0.53	0.95	0.92	0.92	0.71	0.97	0.5	0.72875	0.67	0.88	0.9	0.93	0.94	0.73	0.9	0.66	0.82625	North West	Dr Kenneth Kaunda	assessed	reassessed
71	0.67	0.57	0.91	0.95		0.39	0.88	0.58	0.71	0.67	0.8	0.96	0.96	0.94	0.78	0.84	0.8	0.84	North West	Ngaka Modiri Molema	assessed	reassessed
72	0.33	0.61	0.93	0.87	0.95	0.73	0.92	0.92	0.78										Mpumalanga	Nkangala	assessed	not assessed
73	0	0.42	0.8	0.93	0.84	0.55	0.93	0.7	0.64625										Mpumalanga	Nkangala	assessed	not assessed
74	0.33	0.45	0.85		0.74	0.71	0.58	0.56	0.6										North West	Ngaka Modiri Molema	assessed	not assessed
75	0.67	0.72	0.83	0.63	0.85	0.81	0.46	0.67	0.705										North West	Ngaka Modiri Molema	assessed	not assessed
76	0.5	0.57	0.9	0.79	0.84	0.69	0.95	0.9	0.77										Eastern Cape	Alfred Nzo	assessed	not assessed
77	0	0.44	0.76	0.12	0.63	0.38	0.82	0.72	0.49										Eastern Cape	OR Tambo	assessed	not assessed
78	0.83	0.8	0.75	0.78	0.71	0.58	0.9	0.87	0.7775	0.83	0.85	0.56	0.67	0.76	0.95	0.98	0.67	0.78375	Free State	Thabo Mofutsanyana	assessed	reassessed
79	0	0.6	0.86	0.79	0.85	0.24	0.96	0.76	0.6325	1	1	0.93	1	1	0.98	0.77	0.75	0.92875	North West	Dr Kenneth Kaunda	assessed	reassessed
80	0.33	0.55	0.82	0.78	0.91	0.69	0.96	0.89	0.74125										Eastern Cape	OR Tambo	assessed	not assessed
81	0.76	0.57	0.76	0.83	0.61	0.39	0.97	0.76	0.70625	0.67	0.75	0.64	0.88	0.94	0.7	0.77	0.76	0.76	North West	Ngaka Modiri Molema	assessed	reassessed
82	0.33	0.59	0.87	0.77	0.73	0.41	0.89	0.77	0.67										Free State	Thabo Mofutsanyana	assessed	not assessed
83	0.33	0.43	0.89	0.83	0.9	0.73	0.91	0.76	0.76										North West	Ngaka Modiri Molema	assessed	not assessed
84	0.33	0.55	0.82	0.78	0.91	0.69	0.96	0.89	0.74										Eastern Cape	Alfred Nzo	assessed	not assessed
85	0.5	0.62	0.9	0.45	0.53	0.72	0.9	0.86	0.69										Eastern Cape	Alfred Nzo	assessed	not assessed
86	0	0.62	0.87	0.67	0.84	0.5	0.85	0.67	0.6275	0.83	0.8	0.92	0.91	0.91	0.89	0.76	0.88	0.8625	North West	Dr Kenneth Kaunda	assessed	reassessed
87	0.67	0.68	0.92	0.68	0.77	0.51	0.84	0.95	0.7525										Eastern Cape	Amathole	assessed	not assessed
88	0.5	0.51	0.86	0.6	0.65	0.5	0.84	0.77	0.65										Eastern Cape	Alfred Nzo	assessed	not assessed
89	0.67	0.66	0.89	0.52	0.84	0.44	0.72	0.65	0.67375	0.83	0.65	0.88	0.71	0.84	0.89	0.95	0.61	0.795	North West	Dr Kenneth Kaunda	assessed	reassessed
90	0.33	0.42	0.91		0.68	0.79	0.81	0.73	0.67										North West	Ngaka Modiri Molema	assessed	not assessed
91	0	0.37	0.76	0.78	1	0.44	0.74	0.74	0.60375	1	0.92	0.66	0.81	0.72	0.98	0.86	0.66	0.83	North West	Dr Kenneth Kaunda	assessed	reassessed
92	0	0.43	0.89	0.87	0.96	0.31	0.8	0.82	0.635										Free State	Thabo Mofutsanyana	assessed	not assessed
93	0.17	0.36	0.57	0.89	0.71	0.38	0.56	0.34	0.4975	0.17	0.6	0.82	0.95	0.89	0.93	0.9	0.73	0.75	North West	Ngaka Modiri Molema	assessed	reassessed
94	0.33	0.4	0.75	0.54	0.67	0.54	0.77	0.54	0.5675	0.83	0.92	0.86	0.9	0.85	0.78	0.94	0.68	0.845	North West	Dr Kenneth Kaunda	assessed	reassessed
95	0.5	0.54	0.84	0.91	0.94	0.6	0.9	0.82	0.76	0.66	0.82	0.81	0.96	0.98	0.77	0.89	0.98	0.86	Mpumalanga	Nkangala	assessed	reassessed
96	0.33	0.58	0.91	0.83	0.91	0.44	0.84	0.8	0.705	0.5	0.98	0.9	0.97	0.98	0.88	0.91	0.92	0.88	Mpumalanga	Nkangala	assessed	reassessed
